# Supplementary material for: The Enigma of Sponge-Derived Terpenoid Isothiocyanate–Thiocyanate Pairs: A Biosynthetic Proposal
Source: Mar Drugs. 2025 May 21;23(5):220. doi: 10.3390/md23050220 (PMC12112954; doi:10.3390/md23050220)
Supplement: Supplementary file 1 [file marinedrugs-23-00220-s001.zip]

Archive with 1 entries (1 files):
- marinedrugs-3511805-supplementary.pdf
